# Supplementary material for: Varanid Teeth Asymmetry and Correlation to Body Size
Source: J Dev Biol. 2025 Mar 10;13(1):9. doi: 10.3390/jdb13010009 (PMC11942679; doi:10.3390/jdb13010009)
Supplement: Supplementary file 1 [file jdb-13-00009-s001.zip]

Archive with 1 entries (1 files):
- jdb-3445424-supplementary.xlsx
