# Supplementary material for: Varanid Teeth Asymmetry and Correlation to Body Size
Source: J Dev Biol. 2025 Mar 10;13(1):9. doi: 10.3390/jdb13010009 (PMC11942679; doi:10.3390/jdb13010009)
Supplement: Supplementary file 1 [file jdb-13-00009-s001.zip › jdb-3445424-supplementary.xlsx]

## Sheet: Body Size
Species	Museum	Number	Snout Vent Length	Head Length
V. acanthurus	AM	166371	N/A	29.5794			Highted= extrapolated value
V. acanthurus	FMNH	218083	N/A	31.7719
V. acanthurus	UMMZ	210473	256	37.2917
V. acanthurus	UMMZ	210475	157	27.742
V. acanthurus	UMMZ	210477	133	23.4694
V. acanthurus	UMMZ	225497	181	28.5587
V. dumerelli	FLMNH	45210	400	65.023
V. dumerelli	FLMNH	54209	440	76.0619
V. dumerelli	FMNH	223194	N/A	70.9511
V. gouldii	AMNH	82819	N/A	90.313
V. gouldii	UMMZ	210483	427	70.6118
V. gouldii	UMMZ	227914	N/A	60.1729
V. gouldii	UMMZ	227915	600	85.8703
V. griseus	FLMNH	78986	N/A	66.4095
V. griseus	FMNH	51705	N/A	67.2234
V. komodoensis	AMNH	37908	N/A	133.333
V. komodoensis	AMNH	37909	N/A	226.148
V. komodoensis	AMNH	37911	N/A	203.221
V. komodoensis	AMNH	37912	N/A	186.636
V. komodoensis	AMNH	74606	N/A	197.377
V. komodoensis	AMNH	109498	N/A	193.34
V. komodoensis	FLMNH	28220	N/A	116.555
V. komodoensis	FMNH	22199	N/A	216.725
V. komodoensis	FMNH	22200	N/A	164.133
V. komodoensis	UMMZ	149612	N/A	155.187
V. komodoensis	UMMZ	236581	930	161.154
V. komodoensis	USMN	228163	N/A	216.658
V. komodoensis	USNM	101444	N/A	210.115
V. mertensi	UMMZ	210485	432	60.1253
V. mertensi	UMMZ	210487	393	59.002
V. mitchelli	UMMZ	210489	233	38.6684
V. niloticus	AMNH	10500	N/A	127.258
V. niloticus	AMNH	10522	N/A	108.421
V. niloticus	FLMNH	56074	440	71.1949
V. niloticus	FLMNH	56874	420	67.099
V. niloticus	FLMNH	56875	N/A	74.6896
V. niloticus	FLMNH	56893	420	72.8292
V. niloticus	FLMNH	57040	N/A	61.3434
V. niloticus	FLMNH	57167	409	70.8185
V. niloticus	FLMNH	57168	395	68.7119
V. niloticus	FLMNH	61015	720	108.491
V. niloticus	FLMNH	61468	N/A	76.5343
V. niloticus	USNM	42260	N/A	95.3914
V. niloticus	USNM	72026	N/A	93.5113
V. niloticus	USNM	72028	N/A	89.1634
V. niloticus	USNM	216247	N/A	78.3439
V. niloticus	USNM	220294	N/A	91.6617
V. olivaceus	FLMNH	50990	N/A	108.582
V. olivaceus	FLMNH	55169	645	103.512
V. olivaceus	FLMNH	57203	645	106.228
V. olivaceus	FLMNH	57207	650	108.547
V. panoptes	UMMZ	210491	565	82.9462
V. panoptes	UMMZ	225526	428	63.5411
V. prasinus	FLMNH	42180	264	51.0426
V. prasinus	FLMNH	56949	255	50.5135
V. scalaris	UMMZ	210493	134	26.8374
V. scalaris	UMMZ	210495	163	31.6886
V. scalaris	UMMZ	210497	158	30.469
V. scalaris	UMMZ	225521	282	33.3453
V. tristis	AM	143919	N/A	36.5562
V. tristis	UMMZ	210500	172	34.7294
V. tristis	UMMZ	225519	214	30.6758

## Sheet: Dental Asymmetry
Species	Museum	Number	Position	Centroid Size L	Centroid Size R	R-L asym
V. acanthurus	AM	166371	M2	3.56261	3.22439	-0.0498335
V. acanthurus	AM	166371	M4	3.97608	4.18883	0.0260566
V. acanthurus	AM	166371	M6	4.49449	4.31236	-0.0206805
V. acanthurus	AM	166371	M7	3.86743	3.90981	0.00544923
V. acanthurus	AM	166371	M9	2.29238	2.18366	-0.0242893
V. acanthurus	AM	166371	D5	4.41764	4.05339	-0.0429995
V. acanthurus	AM	166371	D8	4.8339	4.64343	-0.0200974
V. acanthurus	AM	166371	D10	2.49763	2.29252	-0.0428191
V. acanthurus	FMNH	218083	P1	1.88734	1.98082	0.0241665
V. acanthurus	FMNH	218083	M1	3.10459	3.17306	0.0109069
V. acanthurus	FMNH	218083	M3	4.08965	4.17248	0.0100253
V. acanthurus	FMNH	218083	M5	5.04261	4.6678	-0.0385988
V. acanthurus	FMNH	218083	M8	3.76747	3.74334	-0.0032127
V. acanthurus	FMNH	218083	D1	1.81279	1.89678	0.0226414
V. acanthurus	FMNH	218083	D3	3.51632	3.0755	-0.0668738
V. acanthurus	FMNH	218083	D5	4.40988	4.56982	0.0178113
V. acanthurus	FMNH	218083	D9	5.15585	5.22666	0.00682012
V. acanthurus	FMNH	218083	D10	3.55969	3.89308	0.0447337
V. acanthurus	UMMZ	210473	P1	1.95862	1.93817	-0.00524599
V. acanthurus	UMMZ	210473	M1	3.57962	3.53137	-0.00678535
V. acanthurus	UMMZ	210473	M2	4.30768	4.13801	-0.0200889
V. acanthurus	UMMZ	210473	M4	4.86393	4.78536	-0.00814241
V. acanthurus	UMMZ	210473	M6	5.56786	4.65235	-0.0895785
V. acanthurus	UMMZ	210473	D1	1.84362	1.68289	-0.0455765
V. acanthurus	UMMZ	210473	D3	4.04644	3.43444	-0.0818086
V. acanthurus	UMMZ	210473	D5	5.04965	4.89775	-0.0152704
V. acanthurus	UMMZ	210473	D8	5.72403	6.24948	0.0438838
V. acanthurus	UMMZ	210473	D10	3.59519	3.51482	-0.0113028
V. acanthurus	UMMZ	210475	P1	1.63385	1.61959	-0.00438206
V. acanthurus	UMMZ	210475	P3	1.99153	2.00971	0.00454452
V. acanthurus	UMMZ	210475	M2	3.08821	3.13636	0.00773552
V. acanthurus	UMMZ	210475	M4	3.40283	3.5979	0.0278653
V. acanthurus	UMMZ	210475	M6	4.00947	4.18979	0.0219927
V. acanthurus	UMMZ	210475	M8	2.85867	2.90044	0.00725303
V. acanthurus	UMMZ	210475	D1	1.63936	1.59065	-0.0150803
V. acanthurus	UMMZ	210475	D3	2.6103	2.78716	0.0327679
V. acanthurus	UMMZ	210475	D5	3.81758	3.57171	-0.0332734
V. acanthurus	UMMZ	210475	D7	3.99607	4.33412	0.0405813
V. acanthurus	UMMZ	210475	D8	4.33765	3.87149	-0.0567844
V. acanthurus	UMMZ	210475	D10	2.20537	2.63777	0.0892809
V. acanthurus	UMMZ	210477	P2	1.50274	1.48857	-0.00473821
V. acanthurus	UMMZ	210477	M1	2.13455	2.02536	-0.0262476
V. acanthurus	UMMZ	210477	M3	2.70315	2.67118	-0.00594848
V. acanthurus	UMMZ	210477	M4	2.80289	2.88132	0.013798
V. acanthurus	UMMZ	210477	M6	3.17358	3.1795	0.000931406
V. acanthurus	UMMZ	210477	M8	2.38172	2.40953	0.00580373
V. acanthurus	UMMZ	210477	D1	1.14829	1.355	0.0825754
V. acanthurus	UMMZ	210477	D2	1.83508	1.67773	-0.0447929
V. acanthurus	UMMZ	210477	D3	2.14317	2.2992	0.0351238
V. acanthurus	UMMZ	210477	D5	2.80566	2.8594	0.00948708
V. acanthurus	UMMZ	210477	D7	3.32345	3.4506	0.018771
V. acanthurus	UMMZ	210477	D9	2.75561	2.70151	-0.00991299
V. acanthurus	UMMZ	210477	D10	1.57342	1.60547	0.0100826
V. acanthurus	UMMZ	225497	M3	3.27191	2.60083	-0.11427
V. acanthurus	UMMZ	225497	M5	3.84412	4.02814	0.0233759
V. acanthurus	UMMZ	225497	M6	3.84558	4.09651	0.0315942
V. acanthurus	UMMZ	225497	M8	2.81338	3.34923	0.086951
V. acanthurus	UMMZ	225497	D5	3.65342	3.62396	-0.00404776
V. acanthurus	UMMZ	225497	D7	4.25431	4.28684	0.00380931
V. acanthurus	UMMZ	225497	D10	2.11463	2.09702	-0.00418159
V. dumerelli	FLMNH	45210	P2	3.98482	3.7849	-0.0257307
V. dumerelli	FLMNH	45210	M1	4.94631	5.65792	0.0671062
V. dumerelli	FLMNH	45210	M3	6.47888	6.99671	0.0384273
V. dumerelli	FLMNH	45210	M5	7.328	7.95689	0.0411446
V. dumerelli	FLMNH	45210	M6	7.64655	8.1396	0.0312331
V. dumerelli	FLMNH	45210	M8	6.83663	6.41776	-0.0316024
V. dumerelli	FLMNH	45210	D1	3.8753	3.93856	0.00809587
V. dumerelli	FLMNH	45210	D3	5.90522	6.14856	0.0201879
V. dumerelli	FLMNH	45210	D5	8.80331	8.46537	-0.0195695
V. dumerelli	FLMNH	45210	D7	9.378	9.49362	0.00612666
V. dumerelli	FLMNH	45210	D8	9.04573	9.10164	0.00308089
V. dumerelli	FLMNH	45210	D9	8.0679	8.0441	-0.00147716
V. dumerelli	FLMNH	54209	P1	3.7432	3.73737	-0.000779352
V. dumerelli	FLMNH	54209	P3	4.44729	3.97948	-0.0555147
V. dumerelli	FLMNH	54209	M3	6.52219	6.89414	0.0277237
V. dumerelli	FLMNH	54209	M4	8.35068	8.13507	-0.0130786
V. dumerelli	FLMNH	54209	M5	7.7855	7.10818	-0.045477
V. dumerelli	FLMNH	54209	M7	8.15826	7.2035	-0.0621517
V. dumerelli	FLMNH	54209	D2	5.72354	6.08727	0.0307964
V. dumerelli	FLMNH	54209	D4	8.48293	9.53141	0.0582025
V. dumerelli	FLMNH	54209	D6	10.3034	9.72519	-0.0288692
V. dumerelli	FLMNH	54209	D7	9.87213	10.3555	0.0238965
V. dumerelli	FLMNH	54209	D9	8.09082	5.41433	-0.198183
V. dumerelli	FMNH	223194	P2	3.83344	4.37833	0.0663548
V. dumerelli	FMNH	223194	M1	5.70138	5.98913	0.024614
V. dumerelli	FMNH	223194	M3	6.98018	7.00988	0.00212294
V. dumerelli	FMNH	223194	M6	8.26561	7.90652	-0.0222042
V. dumerelli	FMNH	223194	M7	7.61835	7.52555	-0.00612788
V. dumerelli	FMNH	223194	M8	6.54018	6.51413	-0.00199551
V. dumerelli	FMNH	223194	D1	4.46678	5.15016	0.07106
V. dumerelli	FMNH	223194	D3	7.24371	6.92665	-0.0223749
V. dumerelli	FMNH	223194	D7	9.39156	10.0651	0.0346175
V. dumerelli	FMNH	223194	D9	8.56781	8.78265	0.0123824
V. dumerelli	FMNH	228157	P1	4.65282	4.84278	0.0200051
V. dumerelli	FMNH	228157	P3	5.37245	5.71423	0.030828
V. dumerelli	FMNH	228157	M2	7.40225	7.3204	-0.00555946
V. dumerelli	FMNH	228157	M4	8.24229	8.6697	0.0252726
V. dumerelli	FMNH	228157	M7	8.75009	8.78965	0.00225545
V. dumerelli	FMNH	228157	D2	6.38681	6.62886	0.0185968
V. dumerelli	FMNH	228157	D4	8.72961	8.87999	0.00853966
V. dumerelli	FMNH	228157	D6	10.1643	9.8073	-0.0178754
V. dumerelli	FMNH	228157	D8	10.0808	9.90869	-0.00861002
V. dumerelli	FMNH	228157	D10	5.16889	6.31982	0.100179
V. gouldii	AMNH	82819	P1	4.45592	5.07634	0.0650863
V. gouldii	AMNH	82819	P3	4.86501	5.29066	0.0419125
V. gouldii	AMNH	82819	M1	7.27387	6.85449	-0.0296836
V. gouldii	AMNH	82819	M3	9.59753	9.9083	0.0159322
V. gouldii	AMNH	82819	M5	12.0207	11.8002	-0.00925658
V. gouldii	AMNH	82819	M7	12.5868	12.103	-0.0195951
V. gouldii	AMNH	82819	D1	4.40896	3.97492	-0.0517708
V. gouldii	AMNH	82819	D3	7.95254	7.61702	-0.0215497
V. gouldii	AMNH	82819	D5	10.1354	9.77077	-0.0183174
V. gouldii	AMNH	82819	D7	12.0474	12.1748	0.00525964
V. gouldii	AMNH	82819	D9	12.1776	12.2687	0.00372654
V. gouldii	AMNH	82819	D11	9.52508	10.5985	0.0533414
V. gouldii	UMMZ	210483	P3	4.13809	4.16358	0.00306958
V. gouldii	UMMZ	210483	P4	4.98183	4.8615	-0.0122244
V. gouldii	UMMZ	210483	M2	7.37504	7.01064	-0.0253312
V. gouldii	UMMZ	210483	M4	8.22285	8.15598	-0.00408235
V. gouldii	UMMZ	210483	M5	4.67098	8.89567	0.311403
V. gouldii	UMMZ	210483	M6	9.50621	9.87896	0.0192287
V. gouldii	UMMZ	210483	M7	10.3812	10.4418	0.00290887
V. gouldii	UMMZ	210483	M9	8.5352	8.1865	-0.0208534
V. gouldii	UMMZ	210483	M10	6.11536	6.51558	0.0316855
V. gouldii	UMMZ	210483	M11	4.44983	2.95286	-0.20222
V. gouldii	UMMZ	210483	D1	3.47326	3.47386	8.68531e-05
V. gouldii	UMMZ	210483	D3	6.78975	6.86971	0.0058533
V. gouldii	UMMZ	210483	D5	8.58083	8.40033	-0.0106296
V. gouldii	UMMZ	210483	D6	9.31936	9.01771	-0.0164502
V. gouldii	UMMZ	210483	D7	9.9485	9.49823	-0.0231539
V. gouldii	UMMZ	210483	D8	10.9134	10.9215	0.000371246
V. gouldii	UMMZ	210483	D10	10.0799	10.0846	0.000229196
V. gouldii	UMMZ	227914	P1	2.62642	2.79951	0.0318997
V. gouldii	UMMZ	227914	P2	2.89808	3.26679	0.0598081
V. gouldii	UMMZ	227914	P3	3.26805	3.59834	0.0481033
V. gouldii	UMMZ	227914	M3	6.67123	6.72768	0.00421359
V. gouldii	UMMZ	227914	M5	8.55865	8.66921	0.00641766
V. gouldii	UMMZ	227914	M6	9.54536	9.03269	-0.0275956
V. gouldii	UMMZ	227914	M8	7.92624	8.05031	0.0077658
V. gouldii	UMMZ	227914	M10	4.89867	4.86008	-0.00395498
V. gouldii	UMMZ	227914	D2	4.47185	4.42627	-0.00512229
V. gouldii	UMMZ	227914	D3	5.52556	5.51041	-0.00137227
V. gouldii	UMMZ	227914	D4	6.29381	6.38493	0.00718666
V. gouldii	UMMZ	227914	D5	7.04302	6.75545	-0.0208412
V. gouldii	UMMZ	227914	D7	8.41802	8.4435	0.00151097
V. gouldii	UMMZ	227914	D9	8.75659	8.76051	0.000223701
V. gouldii	UMMZ	227914	D11	5.72959	5.42657	-0.0271619
V. gouldii	UMMZ	227915	P2	4.16956	4.16836	-0.000144048
V. gouldii	UMMZ	227915	M3	9.04215	8.8517	-0.0106434
V. gouldii	UMMZ	227915	M4	10.2852	11.1781	0.0416034
V. gouldii	UMMZ	227915	M9	9.81984	10.1242	0.0152587
V. gouldii	UMMZ	227915	M10	6.8834	6.25839	-0.0475589
V. gouldii	UMMZ	227915	D3	7.91756	7.93213	0.000919665
V. gouldii	UMMZ	227915	D4	9.24377	9.07182	-0.00938788
V. gouldii	UMMZ	227915	D5	10.1258	10.1506	0.00122505
V. gouldii	UMMZ	227915	D7	10.8502	11.4182	0.0255105
V. gouldii	UMMZ	227915	D9	12.236	12.22	-0.000656145
V. gouldii	UMMZ	227915	D11	7.32396	8.56689	0.0782163
V. griseus	FLMNH	78986	P3	4.53716	3.35365	-0.149986
V. griseus	FLMNH	78986	M1	6.46495	7.18084	0.0524623
V. griseus	FLMNH	78986	M2	6.98879	6.69406	-0.0215401
V. griseus	FLMNH	78986	M7	8.86674	10.0996	0.0650025
V. griseus	FLMNH	78986	D2	4.74614	5.09838	0.0357803
V. griseus	FLMNH	78986	D4	8.34563	8.97222	0.0361817
V. griseus	FLMNH	78986	D6	10.414	9.39522	-0.0514296
V. griseus	FLMNH	78986	D8	9.67042	10.2596	0.0295624
V. griseus	FMNH	51705	M4	10.412	11.7668	0.0610854
V. griseus	FMNH	51705	M6	10.7279	10.6916	-0.00169472
V. griseus	FMNH	51705	M8	7.58152	7.68847	0.00700393
V. griseus	FMNH	51705	D9	8.68408	8.86639	0.0103878
V. komodoensis	AMNH	37908	M11	16.7376	17.0731	0.00992289
V. komodoensis	AMNH	37908	M12	12.7894	13.2518	0.0177565
V. komodoensis	AMNH	37908	M13	9.97113	9.88516	-0.00432961
V. komodoensis	AMNH	37908	D2	13.4477	13.0246	-0.0159827
V. komodoensis	AMNH	37908	D4	19.1695	19.2124	0.00111771
V. komodoensis	AMNH	37908	D10	22.6403	22.7766	0.00300109
V. komodoensis	AMNH	37909	P3	14.977	13.8453	-0.0392647
V. komodoensis	AMNH	37909	M4	37.8142	37.9582	0.00190043
V. komodoensis	AMNH	37909	M8	35.9299	38.6639	0.0366518
V. komodoensis	AMNH	37909	D1	14.5088	13.9093	-0.0210957
V. komodoensis	AMNH	37909	D6	37.29	36.5438	-0.0101065
V. komodoensis	AMNH	37909	D7	37.6106	37.7233	0.00149601
V. komodoensis	AMNH	37911	P3	14.9655	17.5017	0.0781158
V. komodoensis	AMNH	37911	M6	38.5456	38.2644	-0.00366098
V. komodoensis	AMNH	37911	M7	40.0866	39.8205	-0.00333012
V. komodoensis	AMNH	37911	M11	28.3011	29.3024	0.0173826
V. komodoensis	AMNH	37911	D4	31.2653	32.1575	0.0140675
V. komodoensis	AMNH	37911	D9	39.4751	39.6584	0.00231634
V. komodoensis	AMNH	37911	D11	34.109	33.8322	-0.00407411
V. komodoensis	AMNH	37911	D13	24.5105	23.281	-0.0257263
V. komodoensis	AMNH	37912	P4	21.2663	21.7197	0.0105476
V. komodoensis	AMNH	37912	M6	35.8309	36.4287	0.00827295
V. komodoensis	AMNH	37912	M8	35.4103	35.9273	0.00724723
V. komodoensis	AMNH	37912	D2	20.8333	20.052	-0.0191096
V. komodoensis	AMNH	37912	D3	26.7011	26.4359	-0.00499087
V. komodoensis	AMNH	37912	D5	31.3832	34.1262	0.0418719
V. komodoensis	AMNH	37912	D8	38.4486	36.4307	-0.0269487
V. komodoensis	AMNH	37912	D10	35.2935	33.4636	-0.026614
V. komodoensis	AMNH	37912	D12	28.9896	28.0259	-0.0169024
V. komodoensis	AMNH	37912	D13	22.3417	21.4567	-0.0202062
V. komodoensis	AMNH	74606	M6	32.3575	33.7633	0.0212611
V. komodoensis	AMNH	74606	M8	33.1643	37.6801	0.0637425
V. komodoensis	AMNH	74606	M10	30.3593	29.5527	-0.0134631
V. komodoensis	AMNH	74606	D1	10.8576	9.41139	-0.0713509
V. komodoensis	AMNH	74606	D6	43.3039	28.4094	-0.207695
V. komodoensis	AMNH	74606	D13	19.9831	20.2436	0.0064758
V. komodoensis	AMNH	109498	M8	26.2932	27.8695	0.0291031
V. komodoensis	AMNH	109498	D6	28.753	31.3304	0.042897
V. komodoensis	AMNH	109498	D7	31.0766	33.1035	0.0315814
V. komodoensis	AMNH	109498	D11	26.9179	29.5503	0.0466174
V. komodoensis	AMNH	109498	D13	20.428	19.7786	-0.0161516
V. komodoensis	FLMNH	28220	P1	6.5966	6.67948	0.00624281
V. komodoensis	FLMNH	28220	P2	6.90826	7.34709	0.0307835
V. komodoensis	FLMNH	28220	P4	11.5915	11.5895	-8.62776e-05
V. komodoensis	FLMNH	28220	M4	20.9452	21.1414	0.00466182
V. komodoensis	FLMNH	28220	M6	21.266	20.633	-0.0151078
V. komodoensis	FLMNH	28220	M8	18.9083	18.1903	-0.0193538
V. komodoensis	FLMNH	28220	M10	15.2971	16.8352	0.0478677
V. komodoensis	FLMNH	28220	D11	17.6525	17.7097	0.00161783
V. komodoensis	FLMNH	28220	D13	11.5191	11.1276	-0.0172855
V. komodoensis	FMNH	22199	M10	35.4462	39.1569	0.0497392
V. komodoensis	FMNH	22199	D2	22.4678	20.98	-0.0342434
V. komodoensis	FMNH	22199	D3	30.9559	27.5757	-0.05775
V. komodoensis	FMNH	22199	D6	37.6789	37.5851	-0.00124628
V. komodoensis	FMNH	22199	D8	39.3046	40.2118	0.011409
V. komodoensis	FMNH	22199	D10	38.4796	40.7921	0.0291718
V. komodoensis	FMNH	22199	D11	36.9614	36.3433	-0.00843193
V. komodoensis	FMNH	22199	D12	33.2783	32.25	-0.0156925
V. komodoensis	FMNH	22200	P4	15.2672	15.7569	0.0157845
V. komodoensis	FMNH	22200	M2	22.6321	24.3724	0.0370241
V. komodoensis	FMNH	22200	M4	28.015	29.6611	0.0285404
V. komodoensis	FMNH	22200	M6	28.9983	29.2572	0.00444422
V. komodoensis	FMNH	22200	M8	27.1598	27.7341	0.010462
V. komodoensis	FMNH	22200	D3	21.3495	20.9513	-0.00941353
V. komodoensis	UMMZ	149612	P3	11.3977	11.6409	0.0105562
V. komodoensis	UMMZ	149612	M5	28.4492	27.9364	-0.00909452
V. komodoensis	UMMZ	149612	M7	28.2666	27.7048	-0.0100373
V. komodoensis	UMMZ	149612	M12	17.0392	17.9247	0.0253261
V. komodoensis	UMMZ	149612	D2	13.6356	14.3745	0.0263798
V. komodoensis	UMMZ	149612	D4	20.2996	23.3617	0.070133
V. komodoensis	UMMZ	149612	D6	26.6886	24.9609	-0.0334505
V. komodoensis	UMMZ	149612	D8	27.9594	26.8671	-0.0199228
V. komodoensis	UMMZ	149612	D10	25.6765	24.0855	-0.0319722
V. komodoensis	UMMZ	149612	D12	21.2763	21.6823	0.00945096
V. komodoensis	UMMZ	236581	P2	7.72794	8.22235	0.0309969
V. komodoensis	UMMZ	236581	P4	14.5516	13.6527	-0.031871
V. komodoensis	UMMZ	236581	M5	31.0025	29.6568	-0.0221846
V. komodoensis	UMMZ	236581	M7	29.8202	29.2046	-0.0104295
V. komodoensis	UMMZ	236581	M12	14.2082	18.0577	0.119306
V. komodoensis	UMMZ	236581	D1	10.2864	10.7103	0.0201889
V. komodoensis	UMMZ	236581	D3	20.8798	21.9006	0.0238614
V. komodoensis	UMMZ	236581	D5	26.4511	26.7882	0.00633179
V. komodoensis	UMMZ	236581	D7	28.7612	28.8143	0.000922267
V. komodoensis	UMMZ	236581	D11	26.2532	26.0017	-0.00481295
V. komodoensis	USNM	101444	M2	23.0846	23.4538	0.00793323
V. komodoensis	USNM	101444	M4	26.6151	28.2147	0.0291739
V. komodoensis	USNM	101444	M6	26.6484	25.7177	-0.0177729
V. komodoensis	USNM	101444	M7	30.5042	27.3603	-0.0543321
V. komodoensis	USNM	101444	M9	27.9462	26.1776	-0.0326769
V. komodoensis	USNM	101444	M11	18.0955	22.2274	0.10247
V. komodoensis	USNM	101444	M13	16.7281	14.9502	-0.0561236
V. komodoensis	USNM	101444	D4	25.3001	28.4796	0.0591208
V. komodoensis	USNM	101444	D6	28.4636	26.2418	-0.0406139
V. komodoensis	USNM	101444	D9	27.7833	28.8562	0.0189426
V. komodoensis	USNM	101444	D11	16.8485	25.7002	0.208037
V. komodoensis	USNM	101444	D13	17.5856	15.7453	-0.055213
V. komodoensis	USNM	228163	P2	9.61675	7.52574	-0.121978
V. komodoensis	USNM	228163	M3	25.312	32.7199	0.127652
V. komodoensis	USNM	228163	M4	38.5209	28.7277	-0.145627
V. komodoensis	USNM	228163	D3	26.6499	22.9039	-0.0755946
V. komodoensis	USNM	228163	D12	29.2501	25.2598	-0.0732032
V. mertensi	UMMZ	210485	M6	7.00045	7.65461	0.0446371
V. mertensi	UMMZ	210485	M8	7.40203	7.43656	0.00232685
V. mertensi	UMMZ	210485	M10	5.40725	5.45929	0.0047883
V. mertensi	UMMZ	210485	D1	2.89254	3.27862	0.0625615
V. mertensi	UMMZ	210485	D3	6.31414	5.98672	-0.0266177
V. mertensi	UMMZ	210485	D4	6.40555	6.51299	0.00831702
V. mertensi	UMMZ	210485	D5	7.34402	7.01575	-0.0228598
V. mertensi	UMMZ	210485	D7	8.10189	7.81061	-0.0183055
V. mertensi	UMMZ	210485	D9	7.62219	7.76824	0.00948998
V. mertensi	UMMZ	210485	D11	6.00638	5.84403	-0.0136993
V. mertensi	UMMZ	210485	D12	3.18684	3.21829	0.00491048
V. mertensi	UMMZ	210487	P1	1.74736	1.81195	0.018147
V. mertensi	UMMZ	210487	P2	2.99541	3.06687	0.0117882
V. mertensi	UMMZ	210487	M3	5.98202	5.93975	-0.00354541
V. mertensi	UMMZ	210487	M5	6.27936	6.65397	0.028965
V. mertensi	UMMZ	210487	M7	6.17264	6.7787	0.0467951
V. mertensi	UMMZ	210487	M8	6.22346	5.40786	-0.0701205
V. mertensi	UMMZ	210487	M9	5.67944	6.02105	0.0291961
V. mertensi	UMMZ	210487	M10	5.00467	5.16467	0.0157335
V. mertensi	UMMZ	210487	M11	3.81238	4.53431	0.0864922
V. mertensi	UMMZ	210487	M12	3.1741	3.13259	-0.00658136
V. mitchelli	UMMZ	210489	M2	4.4285	4.71006	0.0308102
V. mitchelli	UMMZ	210489	M4	4.56405	4.67877	0.012412
V. mitchelli	UMMZ	210489	M6	4.55315	4.71332	0.0172851
V. mitchelli	UMMZ	210489	M7	4.07423	4.00998	-0.0079472
V. mitchelli	UMMZ	210489	M9	2.73729	2.59689	-0.0263207
V. mitchelli	UMMZ	210489	D1	1.52877	1.59463	0.0210845
V. mitchelli	UMMZ	210489	D3	3.31251	3.31861	0.000920623
V. mitchelli	UMMZ	210489	D5	4.59991	4.80677	0.0219908
V. mitchelli	UMMZ	210489	D7	5.59596	5.32937	-0.0244015
V. mitchelli	UMMZ	210489	D9	5.08795	4.99314	-0.00940427
V. niloticus	AMNH	10500	P4	8.7582	8.49881	-0.015031
V. niloticus	AMNH	10500	M1	10.9704	10.3719	-0.0280429
V. niloticus	AMNH	10500	M2	11.6198	12.3159	0.0290821
V. niloticus	AMNH	10500	M4	14.2517	13.631	-0.0222611
V. niloticus	AMNH	10500	M6	19.1591	19.8399	0.0174569
V. niloticus	AMNH	10500	M8	20.7245	22.2542	0.035592
V. niloticus	AMNH	10500	D2	8.60608	9.70254	0.0598876
V. niloticus	AMNH	10500	D11	19.1553	19.0381	-0.00306859
V. niloticus	AMNH	10500	D12	15.1737	13.399	-0.0621117
V. niloticus	AMNH	10522	P3	6.87049	7.25721	0.0273732
V. niloticus	AMNH	10522	M3	11.4406	11.4814	0.00177995
V. niloticus	AMNH	10522	M4	11.6632	12.0393	0.0158675
V. niloticus	AMNH	10522	M6	14.3731	14.9293	0.0189814
V. niloticus	AMNH	10522	M7	15.6323	16.9185	0.0395136
V. niloticus	AMNH	10522	M9	15.6077	16.3493	0.0232062
V. niloticus	AMNH	10522	M10	11.7302	12.7161	0.0403292
V. niloticus	AMNH	10522	D6	15.6339	14.6602	-0.0321416
V. niloticus	AMNH	10522	D9	18.848	19.5018	0.0170483
V. niloticus	AMNH	10522	D11	15.4107	16.8166	0.0436245
V. niloticus	AMNH	10522	D12	10.6233	9.4821	-0.0567609
V. niloticus	FLMNH	56074	P1	4.2614	4.35875	0.0112933
V. niloticus	FLMNH	56074	P2	4.17487	4.40552	0.0268811
V. niloticus	FLMNH	56074	P3	4.65074	3.95585	-0.0807393
V. niloticus	FLMNH	56074	P4	5.62837	6.27569	0.0543781
V. niloticus	FLMNH	56074	M1	7.10391	7.62947	0.0356714
V. niloticus	FLMNH	56074	M3	7.63889	8.47786	0.0520558
V. niloticus	FLMNH	56074	M4	7.33924	7.99499	0.0427638
V. niloticus	FLMNH	56074	M5	8.8643	8.97576	0.00624774
V. niloticus	FLMNH	56074	M7	10.9094	11.5781	0.0297365
V. niloticus	FLMNH	56074	M8	11.3404	12.494	0.0484006
V. niloticus	FLMNH	56074	M10	9.21349	9.37641	0.0087639
V. niloticus	FLMNH	56074	D2	6.85605	6.36479	-0.037158
V. niloticus	FLMNH	56074	D6	9.81329	9.285	-0.0276616
V. niloticus	FLMNH	56074	D7	11.1966	9.99296	-0.0568034
V. niloticus	FLMNH	56074	D9	11.9376	10.6539	-0.0568223
V. niloticus	FLMNH	56074	D10	10.1136	10.4022	0.0140672
V. niloticus	FLMNH	56074	D11	10.4801	10.605	0.00592361
V. niloticus	FLMNH	56874	P1	3.73902	3.69908	-0.00536965
V. niloticus	FLMNH	56874	P3	4.14335	4.36278	0.0257967
V. niloticus	FLMNH	56874	M3	7.04362	7.64005	0.0406186
V. niloticus	FLMNH	56874	M5	8.51854	8.84161	0.0186099
V. niloticus	FLMNH	56874	M6	9.29864	9.48897	0.0101306
V. niloticus	FLMNH	56874	M7	10.7938	10.592	-0.00943617
V. niloticus	FLMNH	56874	M8	10.0556	10.423	0.0179407
V. niloticus	FLMNH	56874	M10	9.41718	9.04361	-0.0202359
V. niloticus	FLMNH	56874	D2	5.30986	6.33936	0.088375
V. niloticus	FLMNH	56874	D3	6.69381	6.78861	0.00703138
V. niloticus	FLMNH	56874	D4	7.9992	8.1693	0.0105205
V. niloticus	FLMNH	56874	D5	8.51758	8.41621	-0.00598626
V. niloticus	FLMNH	56874	D7	10.6676	10.4271	-0.011401
V. niloticus	FLMNH	56874	D9	11.3798	11.3002	-0.0035097
V. niloticus	FLMNH	56874	D11	9.88701	9.40422	-0.0250264
V. niloticus	FLMNH	56874	D12	6.71045	6.85357	0.0105514
V. niloticus	FLMNH	56875	P1	3.6919	4.02331	0.0429554
V. niloticus	FLMNH	56875	P3	4.58614	4.96127	0.0392913
V. niloticus	FLMNH	56875	M1	7.45404	7.61959	0.0109828
V. niloticus	FLMNH	56875	M3	7.64342	7.71668	0.0047695
V. niloticus	FLMNH	56875	M4	8.08687	7.83243	-0.0159831
V. niloticus	FLMNH	56875	M6	9.69351	9.64025	-0.00275477
V. niloticus	FLMNH	56875	M8	10.1734	10.1362	-0.00183165
V. niloticus	FLMNH	56875	M9	10.6535	10.6001	-0.00251252
V. niloticus	FLMNH	56875	M11	6.32688	7.01368	0.0514821
V. niloticus	FLMNH	56875	D2	6.00978	6.68046	0.0528501
V. niloticus	FLMNH	56875	D3	7.55227	7.80401	0.0163933
V. niloticus	FLMNH	56875	D5	8.73352	8.8981	0.00933437
V. niloticus	FLMNH	56875	D7	10.1557	10.3788	0.0108646
V. niloticus	FLMNH	56875	D8	11.494	11.4014	-0.00404448
V. niloticus	FLMNH	56875	D10	11.095	11.5009	0.0179634
V. niloticus	FLMNH	56875	D12	9.77356	9.02871	-0.0396149
V. niloticus	FLMNH	56893	P1	3.94468	4.03021	0.0107249
V. niloticus	FLMNH	56893	P2	4.28412	4.65292	0.0412665
V. niloticus	FLMNH	56893	P3	4.08868	5.27847	0.127017
V. niloticus	FLMNH	56893	P4	4.69029	6.49764	0.161545
V. niloticus	FLMNH	56893	M1	6.43389	6.77935	0.026145
V. niloticus	FLMNH	56893	M2	7.12387	7.04525	-0.00554869
V. niloticus	FLMNH	56893	M3	7.3086	7.98204	0.0440426
V. niloticus	FLMNH	56893	M4	6.90302	8.54571	0.106332
V. niloticus	FLMNH	56893	M5	7.81421	9.37713	0.0909132
V. niloticus	FLMNH	56893	M7	9.55659	9.43595	-0.00635197
V. niloticus	FLMNH	56893	M10	7.78037	8.02696	0.0155997
V. niloticus	FLMNH	56893	M11	5.91194	6.5202	0.0489264
V. niloticus	FLMNH	56893	D2	5.65919	6.10646	0.0380149
V. niloticus	FLMNH	56893	D3	6.94197	6.68777	-0.0186504
V. niloticus	FLMNH	56893	D7	9.38324	9.41327	0.00159764
V. niloticus	FLMNH	56893	D9	9.89065	10.8254	0.045122
V. niloticus	FLMNH	56893	D10	8.79615	10.2966	0.0785874
V. niloticus	FLMNH	56893	D12	6.48783	7.76099	0.089352
V. niloticus	FLMNH	57040	P2	4.16224	4.458	0.0343099
V. niloticus	FLMNH	57040	M1	5.98737	5.50163	-0.0422787
V. niloticus	FLMNH	57040	M2	6.89176	6.69507	-0.0144765
V. niloticus	FLMNH	57040	M3	6.85506	6.48749	-0.0275487
V. niloticus	FLMNH	57040	M5	8.08703	7.36591	-0.0466656
V. niloticus	FLMNH	57040	M7	8.67936	8.66576	-0.000784082
V. niloticus	FLMNH	57040	M8	8.45913	8.65699	0.0115599
V. niloticus	FLMNH	57040	M10	7.34342	7.42799	0.00572525
V. niloticus	FLMNH	57040	M11	4.77937	5.48328	0.0685895
V. niloticus	FLMNH	57040	D2	5.93638	6.45845	0.04212
V. niloticus	FLMNH	57040	D3	6.443	6.57648	0.0102523
V. niloticus	FLMNH	57040	D4	6.59299	6.64668	0.00405524
V. niloticus	FLMNH	57040	D5	6.76818	6.85314	0.00623728
V. niloticus	FLMNH	57040	D7	7.748	8.43136	0.0422365
V. niloticus	FLMNH	57040	D9	9.00266	8.73212	-0.0152548
V. niloticus	FLMNH	57040	D10	8.616	8.33678	-0.0164705
V. niloticus	FLMNH	57040	D12	6.56149	6.29456	-0.020763
V. niloticus	FLMNH	57167	M5	8.80226	8.57329	-0.0131777
V. niloticus	FLMNH	57167	M8	9.48409	9.60797	0.00648856
V. niloticus	FLMNH	57167	M11	6.88054	6.82656	-0.00393811
V. niloticus	FLMNH	57167	D2	6.39556	6.42218	0.00207681
V. niloticus	FLMNH	57167	D10	8.98686	9.69063	0.0376801
V. niloticus	FLMNH	57167	D12	6.71708	7.0369	0.0232529
V. niloticus	FLMNH	57168	M3	7.40268	7.10904	-0.0202347
V. niloticus	FLMNH	57168	M4	7.59504	7.39016	-0.0136722
V. niloticus	FLMNH	57168	M5	8.08177	8.23156	0.00918206
V. niloticus	FLMNH	57168	M6	8.69252	8.89082	0.0112777
V. niloticus	FLMNH	57168	M8	9.83165	9.84843	0.000852639
V. niloticus	FLMNH	57168	M9	9.71466	8.9034	-0.0435738
V. niloticus	FLMNH	57168	D3	6.89342	6.26772	-0.0475415
V. niloticus	FLMNH	57168	D8	9.19353	11.024	0.0905388
V. niloticus	FLMNH	57168	D10	9.03352	9.91471	0.0465051
V. niloticus	FLMNH	57168	D12	6.56986	7.00723	0.0322138
V. niloticus	FLMNH	61015	P2	5.66495	5.705	0.00352244
V. niloticus	FLMNH	61015	M1	10.79	10.8299	0.00184552
V. niloticus	FLMNH	61015	M3	13.2634	13.4981	0.00877006
V. niloticus	FLMNH	61015	M4	12.5855	12.7716	0.00733917
V. niloticus	FLMNH	61015	M9	14.7857	13.7751	-0.0353842
V. niloticus	FLMNH	61015	D2	8.72794	9.44869	0.0396526
V. niloticus	FLMNH	61015	D4	10.8002	11.4791	0.0304722
V. niloticus	FLMNH	61015	D8	15.2953	14.5621	-0.0245567
V. niloticus	FLMNH	61015	D10	15.6726	16.6183	0.0292869
V. niloticus	FLMNH	61468	P3	5.12798	5.3717	0.0232121
V. niloticus	FLMNH	61468	P4	5.47334	5.64458	0.0154022
V. niloticus	FLMNH	61468	M1	8.01634	6.94802	-0.071391
V. niloticus	FLMNH	61468	M2	7.86134	7.63699	-0.0144758
V. niloticus	FLMNH	61468	M3	8.18594	8.15109	-0.00213319
V. niloticus	FLMNH	61468	M5	8.40985	9.17946	0.0437544
V. niloticus	FLMNH	61468	M6	10.27	10.3485	0.00380726
V. niloticus	FLMNH	61468	M8	11.1725	11.2453	0.00324742
V. niloticus	FLMNH	61468	M9	11.0874	10.9572	-0.00590621
V. niloticus	FLMNH	61468	M10	9.32777	9.61043	0.0149254
V. niloticus	FLMNH	61468	M11	6.72834	6.46165	-0.0202191
V. niloticus	FLMNH	61468	D2	6.95712	6.52863	-0.0317735
V. niloticus	FLMNH	61468	D4	8.09561	7.38592	-0.0458411
V. niloticus	FLMNH	61468	D5	8.91341	8.13896	-0.045416
V. niloticus	FLMNH	61468	D7	9.67932	9.76233	0.0042697
V. niloticus	FLMNH	61468	D10	10.2497	10.192	-0.00282266
V. niloticus	USNM	42260	P2	5.16638	4.80105	-0.0366524
V. niloticus	USNM	42260	M1	8.3709	10.0354	0.090431
V. niloticus	USNM	42260	M3	9.99543	11.1132	0.0529532
V. niloticus	USNM	42260	M4	11.2488	11.7386	0.0213073
V. niloticus	USNM	42260	M5	12.2939	13.1201	0.0325096
V. niloticus	USNM	42260	M6	14.2682	15.0597	0.026988
V. niloticus	USNM	42260	M9	16.0623	15.5353	-0.0166785
V. niloticus	USNM	42260	M10	14.4517	11.3293	-0.121112
V. niloticus	USNM	42260	D2	7.82769	7.44393	-0.025129
V. niloticus	USNM	42260	D6	14.4657	13.3559	-0.0398899
V. niloticus	USNM	42260	D7	16.8348	17.1385	0.00893937
V. niloticus	USNM	42260	D8	19.6041	19.2912	-0.00804467
V. niloticus	USNM	42260	D10	20.7533	19.1728	-0.0395856
V. niloticus	USNM	42260	D11	18.0391	15.7523	-0.067674
V. niloticus	USNM	72026	M2	10.9102	10.873	-0.00170774
V. niloticus	USNM	72026	M3	11.5928	11.5574	-0.00152914
V. niloticus	USNM	72026	M5	12.3424	13.2312	0.0347546
V. niloticus	USNM	72026	M7	14.7922	15.0174	0.00755461
V. niloticus	USNM	72026	M9	14.0615	14.5645	0.0175714
V. niloticus	USNM	72026	M10	11.0584	11.945	0.0385421
V. niloticus	USNM	72026	M11	7.97794	8.17972	0.0124882
V. niloticus	USNM	72026	D4	11.5179	11.7557	0.0102176
V. niloticus	USNM	72026	D5	11.6833	12.9473	0.0513183
V. niloticus	USNM	72026	D6	14.6097	14.6572	0.00162299
V. niloticus	USNM	72026	D7	15.6232	14.6132	-0.0334034
V. niloticus	USNM	72026	D8	15.7423	16.4051	0.0206175
V. niloticus	USNM	72026	D9	15.74	15.1595	-0.0187867
V. niloticus	USNM	72028	M7	15.3844	14.0038	-0.046978
V. niloticus	USNM	72028	M9	14.5666	14.862	0.0100379
V. niloticus	USNM	72028	M10	11.3831	12.0062	0.0266404
V. niloticus	USNM	72028	D2	9.45154	8.09019	-0.0776064
V. niloticus	USNM	72028	D4	11.1332	11.1247	-0.000381887
V. niloticus	USNM	72028	D5	11.4941	11.1146	-0.0167856
V. niloticus	USNM	72028	D6	12.8179	12.259	-0.0222874
V. niloticus	USNM	72028	D7	13.5739	14.0378	0.0168008
V. niloticus	USNM	72028	D9	16.2921	15.5798	-0.0223488
V. niloticus	USNM	72028	D11	14.1029	13.9631	-0.00498112
V. niloticus	USNM	72028	D12	10.6831	9.4859	-0.0593584
V. niloticus	USNM	216247	P2	4.11127	4.27197	0.0191692
V. niloticus	USNM	216247	P4	5.91483	6.07106	0.0130345
V. niloticus	USNM	216247	M2	7.26589	8.08709	0.053488
V. niloticus	USNM	216247	M5	10.6574	8.36973	-0.120232
V. niloticus	USNM	216247	M6	10.7991	10.6419	-0.00733175
V. niloticus	USNM	216247	M7	12.383	10.3855	-0.0877309
V. niloticus	USNM	216247	M8	11.2278	12.7007	0.0615542
V. niloticus	USNM	216247	M9	11.0461	11.3031	0.0114993
V. niloticus	USNM	216247	D2	6.6318	6.73358	0.0076152
V. niloticus	USNM	216247	D4	8.67482	8.17	-0.0299689
V. niloticus	USNM	216247	D6	10.7298	10.4319	-0.0140773
V. niloticus	USNM	216247	D8	11.0848	11.8315	0.0325838
V. niloticus	USNM	216247	D9	11.7532	12.3024	0.0228304
V. niloticus	USNM	216247	D11	7.99664	8.12532	0.00798166
V. niloticus	USNM	216247	D12	5.65067	5.90427	0.0219473
V. niloticus	USNM	220294	P1	4.5905	4.45819	-0.014622
V. niloticus	USNM	220294	M2	10.6435	11.5725	0.0418167
V. niloticus	USNM	220294	M3	11.9196	12.8613	0.038001
V. niloticus	USNM	220294	M6	13.1965	14.2386	0.0379842
V. niloticus	USNM	220294	M8	15.1361	15.2467	0.00364022
V. niloticus	USNM	220294	M10	13.0402	13.3725	0.0125811
V. niloticus	USNM	220294	M11	8.45803	8.85107	0.0227071
V. niloticus	USNM	220294	D4	11.4034	12.2585	0.0361383
V. niloticus	USNM	220294	D5	12.6626	12.6472	-0.00060846
V. niloticus	USNM	220294	D9	17.822	19.026	0.0326748
V. niloticus	USNM	220294	D12	11.6218	11.7704	0.00635254
V. olivaceus	FLMNH	50990	P2	7.01899	7.89844	0.0589545
V. olivaceus	FLMNH	50990	P3	8.34736	7.71827	-0.0391575
V. olivaceus	FLMNH	50990	M1	11.7953	12.9909	0.0482365
V. olivaceus	FLMNH	50990	M3	13.8888	13.0587	-0.0308043
V. olivaceus	FLMNH	50990	M6	18.3079	17.0658	-0.0351137
V. olivaceus	FLMNH	50990	M8	20.1313	20.103	-0.00070338
V. olivaceus	FLMNH	50990	D4	14.0952	14.4861	0.0136768
V. olivaceus	FLMNH	50990	D5	15.2474	15.5888	0.0110714
V. olivaceus	FLMNH	50990	D7	18.4188	17.9228	-0.0136483
V. olivaceus	FLMNH	50990	D9	20.2345	21.2637	0.0248011
V. olivaceus	FLMNH	50990	D11	16.0044	18.1567	0.0630044
V. olivaceus	FLMNH	55169	M1	10.6545	11.2388	0.0266885
V. olivaceus	FLMNH	55169	M2	11.7036	11.7884	0.00360974
V. olivaceus	FLMNH	55169	M4	13.7063	13.5844	-0.00446672
V. olivaceus	FLMNH	55169	M6	16.2362	14.8046	-0.0461199
V. olivaceus	FLMNH	55169	M7	18.6762	17.9546	-0.0196993
V. olivaceus	FLMNH	55169	M9	16.4707	17.5048	0.0304366
V. olivaceus	FLMNH	55169	D2	10.3415	11.0184	0.0316902
V. olivaceus	FLMNH	55169	D6	14.8842	14.3946	-0.016722
V. olivaceus	FLMNH	55169	D7	18.4843	17.5718	-0.0253078
V. olivaceus	FLMNH	55169	D9	18.8502	17.5837	-0.0347616
V. olivaceus	FLMNH	55169	D11	15.9814	14.4165	-0.0514805
V. olivaceus	FLMNH	55169	D12	12.0848	11.5721	-0.0216723
V. olivaceus	FLMNH	57203	P3	6.2286	7.36332	0.0834849
V. olivaceus	FLMNH	57203	P4	8.17215	8.66764	0.0294238
V. olivaceus	FLMNH	57203	M7	14.2401	17.0629	0.0901767
V. olivaceus	FLMNH	57203	M8	17.6873	16.367	-0.0387704
V. olivaceus	FLMNH	57203	M9	15.265	16.2844	0.0323112
V. olivaceus	FLMNH	57203	D2	9.6479	8.94371	-0.0378768
V. olivaceus	FLMNH	57203	D4	12.3806	12.8501	0.0186083
V. olivaceus	FLMNH	57203	D5	13.0022	13.6803	0.0254137
V. olivaceus	FLMNH	57203	D7	15.978	15.5952	-0.0121242
V. olivaceus	FLMNH	57203	D8	14.7749	16.9752	0.0693006
V. olivaceus	FLMNH	57203	D10	16.683	17.2021	0.0153194
V. olivaceus	FLMNH	57203	D11	13.9561	15.8711	0.0642031
V. olivaceus	FLMNH	57207	P1	6.71207	7.15613	0.03202
V. olivaceus	FLMNH	57207	P2	7.21075	7.14427	-0.00463113
V. olivaceus	FLMNH	57207	P4	7.71507	8.63704	0.0563823
V. olivaceus	FLMNH	57207	M2	10.395	11.1185	0.03363
V. olivaceus	FLMNH	57207	M3	11.236	11.9767	0.0319093
V. olivaceus	FLMNH	57207	M5	14.231	14.1201	-0.00391166
V. olivaceus	FLMNH	57207	M9	18.4513	16.6551	-0.0511645
V. olivaceus	FLMNH	57207	D1	6.52654	8.03038	0.103308
V. olivaceus	FLMNH	57207	D2	10.0378	9.74344	-0.0148808
V. olivaceus	FLMNH	57207	D3	12.1838	11.4181	-0.0324423
V. olivaceus	FLMNH	57207	D4	12.7882	11.943	-0.0341755
V. olivaceus	FLMNH	57207	D5	14.0531	14.2631	0.00741625
V. olivaceus	FLMNH	57207	D9	20.1377	18.7972	-0.0344293
V. olivaceus	FLMNH	57207	D10	20.409	18.4463	-0.0505131
V. olivaceus	FLMNH	57207	D12	12.0724	12.5804	0.0206062
V. panoptes	UMMZ	210491	P1	8.87479	9.08895	0.0119218
V. panoptes	UMMZ	210491	M6	11.8731	12.7651	0.0362016
V. panoptes	UMMZ	210491	D2	6.91243	7.13917	0.0161368
V. panoptes	UMMZ	210491	D4	9.34198	9.61956	0.014639
V. panoptes	UMMZ	210491	D6	12.2363	11.3651	-0.0369127
V. panoptes	UMMZ	225526	M1	5.16622	6.66719	0.126842
V. panoptes	UMMZ	225526	M2	7.90808	7.65515	-0.0162516
V. panoptes	UMMZ	225526	M5	10.2042	10.0362	-0.00830071
V. panoptes	UMMZ	225526	M7	10.0624	9.90247	-0.00801212
V. panoptes	UMMZ	225526	M10	4.27451	4.29786	0.00272444
V. panoptes	UMMZ	225526	D4	7.47379	7.14296	-0.0226337
V. panoptes	UMMZ	225526	D5	7.55754	7.81416	0.0166945
V. panoptes	UMMZ	225526	D7	10.5965	10.7251	0.00603093
V. panoptes	UMMZ	225526	D9	11.1307	10.7251	-0.0185595
V. panoptes	UMMZ	225526	D10	9.72147	9.94319	0.0112751
V. panoptes	UMMZ	225526	D12	5.81134	5.78441	-0.00232174
V. prasinus	FLMNH	42180	M1	3.51733	3.57041	0.00748899
V. prasinus	FLMNH	42180	M3	5.55674	6.16754	0.052097
V. prasinus	FLMNH	42180	M5	7.3063	8.01772	0.0464252
V. prasinus	FLMNH	42180	M7	8.19848	8.75428	0.0327852
V. prasinus	FLMNH	42180	M10	4.18212	4.2556	0.00870851
V. prasinus	FLMNH	42180	D1	3.10821	3.0236	-0.0137985
V. prasinus	FLMNH	42180	D3	5.51939	5.38232	-0.0125733
V. prasinus	FLMNH	42180	D5	7.16384	6.78241	-0.02735
V. prasinus	FLMNH	42180	D7	9.23862	8.94159	-0.0163381
V. prasinus	FLMNH	42180	D9	9.61126	8.73075	-0.0480051
V. prasinus	FLMNH	42180	D11	6.64503	6.0544	-0.0465084
V. prasinus	FLMNH	56949	P1	2.37573	2.36653	-0.00194
V. prasinus	FLMNH	56949	P2	2.86707	2.83008	-0.00649272
V. prasinus	FLMNH	56949	P3	3.0335	2.89203	-0.0238747
V. prasinus	FLMNH	56949	M2	5.82675	5.18043	-0.058718
V. prasinus	FLMNH	56949	M4	7.56075	6.87902	-0.047212
V. prasinus	FLMNH	56949	M6	9.00166	8.68783	-0.017741
V. prasinus	FLMNH	56949	M8	7.75285	7.53991	-0.0139242
V. prasinus	FLMNH	56949	M9	5.88398	5.89755	0.0011518
V. prasinus	FLMNH	56949	D2	4.63295	4.89197	0.0271939
V. prasinus	FLMNH	56949	D3	5.95207	5.63323	-0.0275211
V. prasinus	FLMNH	56949	D5	8.11194	9.32167	0.0693907
V. prasinus	FLMNH	56949	D8	10.2246	9.51945	-0.0357146
V. prasinus	FLMNH	56949	D10	7.93731	8.0798	0.00889611
V. scalaris	UMMZ	210493	P1	1.42979	1.37405	-0.0198811
V. scalaris	UMMZ	210493	M2	2.79749	2.87609	0.0138524
V. scalaris	UMMZ	210493	M4	3.29006	3.245	-0.00689493
V. scalaris	UMMZ	210493	M6	3.80339	3.74515	-0.00771532
V. scalaris	UMMZ	210493	M8	2.60118	2.9129	0.0565309
V. scalaris	UMMZ	210493	D1	1.42821	1.30784	-0.0439921
V. scalaris	UMMZ	210493	D3	2.55788	2.62225	0.0124275
V. scalaris	UMMZ	210493	D5	3.66769	3.67563	0.00108204
V. scalaris	UMMZ	210493	D10	2.20364	2.06306	-0.0329478
V. scalaris	UMMZ	210495	P1	1.53549	1.60434	0.021927
V. scalaris	UMMZ	210495	P2	1.625	1.5349	-0.0285132
V. scalaris	UMMZ	210495	M1	2.41252	2.1196	-0.0646325
V. scalaris	UMMZ	210495	M3	3.19499	3.40221	0.0314109
V. scalaris	UMMZ	210495	M5	4.32536	4.30716	-0.00210814
V. scalaris	UMMZ	210495	M6	4.34609	4.62028	0.0305799
V. scalaris	UMMZ	210495	M8	3.26631	3.49541	0.0338814
V. scalaris	UMMZ	210495	D1	1.50508	1.49646	-0.00287235
V. scalaris	UMMZ	210495	D3	2.9519	2.88611	-0.0112687
V. scalaris	UMMZ	210495	D7	5.29533	4.94884	-0.0338233
V. scalaris	UMMZ	210495	D9	4.2838	4.62937	0.0387715
V. scalaris	UMMZ	210497	P2	1.65376	1.48294	-0.0544574
V. scalaris	UMMZ	210497	P4	1.99939	1.85142	-0.0384244
V. scalaris	UMMZ	210497	M2	3.39852	2.98157	-0.065351
V. scalaris	UMMZ	210497	M3	3.52944	3.40576	-0.0178324
V. scalaris	UMMZ	210497	M4	3.49548	3.58172	0.0121854
V. scalaris	UMMZ	210497	D2	2.13699	2.07226	-0.0153782
V. scalaris	UMMZ	210497	D4	3.43807	3.38156	-0.00828672
V. scalaris	UMMZ	210497	D6	4.46046	4.08776	-0.0435997
V. scalaris	UMMZ	210497	D8	4.6016	4.54007	-0.00673057
V. scalaris	UMMZ	210497	D10	2.75999	2.53017	-0.043442
V. scalaris	UMMZ	225521	P1	1.50244	1.53769	0.0115957
V. scalaris	UMMZ	225521	P3	2.04382	1.84755	-0.0504352
V. scalaris	UMMZ	225521	M3	3.45627	2.92945	-0.0825001
V. scalaris	UMMZ	225521	M4	3.32518	3.35156	0.00395156
V. scalaris	UMMZ	225521	M6	3.18524	3.28943	0.0160921
V. scalaris	UMMZ	225521	M8	1.9448	1.97239	0.0070432
V. scalaris	UMMZ	225521	D3	2.997	3.14107	0.023472
V. scalaris	UMMZ	225521	D5	4.02666	3.94382	-0.0103943
V. scalaris	UMMZ	225521	D7	4.11265	3.93176	-0.0224864
V. scalaris	UMMZ	225521	D9	2.37585	2.62782	0.0503572
V. tristis	AM	143919	M2	4.33888	4.31809	-0.00240153
V. tristis	AM	143919	M4	5.02197	5.2657	0.0236915
V. tristis	AM	143919	M6	5.15123	4.60001	-0.0565282
V. tristis	AM	143919	M8	3.20937	2.44468	-0.135246
V. tristis	AM	143919	M9	1.92583	1.93223	0.00165886
V. tristis	AM	143919	D2	2.83583	2.72336	-0.0202314
V. tristis	AM	143919	D4	4.99069	4.7678	-0.0228406
V. tristis	AM	143919	D6	5.76046	5.91432	0.0131788
V. tristis	AM	143919	D10	2.14614	1.97607	-0.041257
V. tristis	UMMZ	210500	M1	2.67573	2.51413	-0.0311384
V. tristis	UMMZ	210500	M2	3.19204	3.17407	-0.00282328
V. tristis	UMMZ	210500	M3	3.71101	3.8407	0.0171741
V. tristis	UMMZ	210500	M5	3.91687	4.22782	0.0381787
V. tristis	UMMZ	210500	M7	3.28115	3.17242	-0.0168474
V. tristis	UMMZ	210500	M9	1.79571	1.89407	0.026657
V. tristis	UMMZ	210500	D1	1.37522	1.21063	-0.0636487
V. tristis	UMMZ	210500	D2	1.60016	1.86864	0.0774007
V. tristis	UMMZ	210500	D3	2.91283	2.80933	-0.0180878
V. tristis	UMMZ	210500	D5	3.96578	4.21095	0.0299846
V. tristis	UMMZ	210500	D7	4.39895	4.82789	0.0464879
V. tristis	UMMZ	210500	D9	3.02076	3.32922	0.0485773
V. tristis	UMMZ	225519	M3	3.27369	3.12523	-0.0232012
V. tristis	UMMZ	225519	M5	3.85708	3.5308	-0.0441644
V. tristis	UMMZ	225519	M6	3.30679	2.89312	-0.0667228
V. tristis	UMMZ	225519	M8	2.41873	2.32626	-0.0194871
V. tristis	UMMZ	225519	M9	1.66102	1.66138	0.00010768
V. tristis	UMMZ	225519	M10	1.33439	1.32121	-0.00496245
V. tristis	UMMZ	225519	D4	3.2295	3.17688	-0.00821284
V. tristis	UMMZ	225519	D7	3.87536	4.00753	0.0167659
V. tristis	UMMZ	225519	D9	2.96591	2.94117	-0.00418837

## Sheet: Average Dental Asymmetry
Species	Museum	Number	Average Asymmetry
V. acanthurus	AM	166371	-0.0211517
V. acanthurus	FMNH	218083	0.002842
V. acanthurus	UMMZ	210473	-0.0239916
V. acanthurus	UMMZ	210475	0.0102084
V. acanthurus	UMMZ	210477	0.00653329
V. acanthurus	UMMZ	225497	0.00331873
V. dumerelli	FLMNH	45210	0.0114186
V. dumerelli	FLMNH	54209	-0.0239486
V. dumerelli	FMNH	223194	0.016604
V. gouldii	AMNH	82819	0.00292378
V. gouldii	UMMZ	210483	0.00352296
V. gouldii	UMMZ	227914	0.00540542
V. gouldii	UMMZ	227915	0.00857667
V. griseus	FLMNH	78986	-0.000495776
V. griseus	FMNH	51705	0.0191956
V. komodoensis	AMNH	37908	0.0019143
V. komodoensis	AMNH	37909	-0.00506978
V. komodoensis	AMNH	37911	0.00938633
V. komodoensis	AMNH	37912	-0.00468321
V. komodoensis	AMNH	74606	-0.0335049
V. komodoensis	AMNH	109498	0.0268095
V. komodoensis	FLMNH	28220	0.00437115
V. komodoensis	FMNH	22199	-0.00338051
V. komodoensis	FMNH	22200	0.0144736
V. komodoensis	UMMZ	149612	0.00373688
V. komodoensis	UMMZ	236581	0.0132309
V. komodoensis	USMN	228163	0.0140788
V. komodoensis	USNM	101444	-0.0577501
V. mertensi	UMMZ	210485	0.0050499
V. mertensi	UMMZ	210487	0.015687
V. mitchelli	UMMZ	210489	0.00364294
V. niloticus	AMNH	10500	0.00127814
V. niloticus	AMNH	10522	0.0126201
V. niloticus	FLMNH	56074	0.00452932
V. niloticus	FLMNH	56874	0.00928811
V. niloticus	FLMNH	56875	0.0118841
V. niloticus	FLMNH	56893	0.0497019
V. niloticus	FLMNH	57040	0.0024026
V. niloticus	FLMNH	57167	0.00873043
V. niloticus	FLMNH	57168	0.0065548
V. niloticus	FLMNH	61015	0.006772
V. niloticus	FLMNH	61468	-0.00821
V. niloticus	USNM	42260	-0.00868843
V. niloticus	USNM	72026	0.0107123
V. niloticus	USNM	72028	-0.0179317
V. niloticus	USNM	216247	-0.000509145
V. niloticus	USNM	220294	0.0196969
V. olivaceus	FLMNH	50990	0.00911978
V. olivaceus	FLMNH	55169	-0.0106504
V. olivaceus	FLMNH	57203	0.0282892
V. olivaceus	FLMNH	57207	0.00394157
V. panoptes	UMMZ	210491	0.00839729
V. panoptes	UMMZ	225526	0.00795341
V. prasinus	FLMNH	42180	-0.00155168
V. prasinus	FLMNH	56949	-0.00973121
V. scalaris	UMMZ	210493	-0.00305982
V. scalaris	UMMZ	210495	0.00121386
V. scalaris	UMMZ	210497	-0.0281317
V. scalaris	UMMZ	225521	-0.00533043
V. tristis	AM	143919	-0.026664
V. tristis	UMMZ	210500	0.0126596
V. tristis	UMMZ	225519	-0.0171184
